# Supplementary material for: Surface Plasmon Resonance Imaging Sensor for Detection of Photolytically and Photocatalytically Degraded Glyphosate
Source: Sensors (Basel). 2022 Nov 27;22(23):9217. doi: 10.3390/s22239217 (PMC9738441; doi:10.3390/s22239217)
Supplement: Supplementary file 1 [file sensors-22-09217-s001.zip]

Archive with 1 entries (1 files):
- sensors-2043199-supplementary.pdf
